# Supplementary material for: Fluorocarbon Plasma-Polymerized Layer Increases the Release Time of Silver Ions and the Antibacterial Activity of Silver-Based Coatings
Source: Nanomaterials (Basel). 2024 Mar 29;14(7):609. doi: 10.3390/nano14070609 (PMC11013325; doi:10.3390/nano14070609)
Supplement: Supplementary file 1 [file nanomaterials-14-00609-s001.zip]

Archive with 1 entries (1 files):
- nanomaterials-2833027-supplementary.pdf
